# Supplementary material for: PAX6 Downregulation Triggers HIF-1α-Mediated Ferroptosis in Glioma Cells
Source: Biomolecules. 2025 Oct 16;15(10):1462. doi: 10.3390/biom15101462 (PMC12564151; doi:10.3390/biom15101462)
Supplement: Supplementary file 1 [file biomolecules-15-01462-s001.zip]

Archive with 3 entries (2 files):
- biomolecules-3906225-supplementary/
- biomolecules-3906225-supplementary/biomolecules-3906225-supplementary figures.pdf
- biomolecules-3906225-supplementary/biomolecules-3906225-supplementary tables.pdf
